# Supplementary material for: Cognitive Flexibility and Inhibition Deficits in HIV and Cocaine Dependence: Evidence from Stroop and Trail Making Tests
Source: Viruses. 2026 Jan 16;18(1):122. doi: 10.3390/v18010122 (PMC12846368; doi:10.3390/v18010122)
Supplement: Supplementary file 1 [file viruses-18-00122-s001.zip]

Archive with 1 entries (1 files):
- viruses-4047188-supplementary.pdf
